# Supplementary material for: Cortical and Striatal Functional Connectivity in Juvenile-Onset Huntington’s Disease
Source: Brain Sci. 2025 Jun 19;15(6):663. doi: 10.3390/brainsci15060663 (PMC12191134; doi:10.3390/brainsci15060663)
Supplement: Supplementary file 1 [file brainsci-15-00663-s001.zip]

Archive with 1 entries (1 files):
- brainsci-3672398-supplementary.pdf
